# Supplementary material for: Projection Micro-Stereolithography to Manufacture a Biocompatible Micro-Optofluidic Device for Cell Concentration Monitoring
Source: Polymers (Basel). 2023 Nov 19;15(22):4461. doi: 10.3390/polym15224461 (PMC10675802; doi:10.3390/polym15224461)
Supplement: Supplementary file 1 [file polymers-15-04461-s001.zip]

Archive with 1 entries (1 files):
- polymers-2690447-supplementary.pdf
